# Supplementary material for: What Matters Most? Developing a Core Patient Reported Outcome Set for Individuals With Genetic Intellectual Disabilities: An International Delphi Study
Source: J Intellect Disabil Res. 2026 Jan 28;70(4):403–16. doi: 10.1111/jir.70081 (PMC12950628; doi:10.1111/jir.70081)
Supplement: Supplementary file 1 — Data S1: Pilot generic core PRO set. [file JIR-70-403-s006.xlsx]

## Sheet: Additional file 1
	Additional file 1. Pilot generic core PRO set
		PRO domain		PRO domain conceptualization	PRO subdomain	PRO subdomain conceptualization
	Overarching	1. Quality of life
				Perceived overall quality of life.
		2. Perceived health		Percieved overall health.
	Functioning	3. Physical functioning/activities		Ability to perform everyday activities.	4. Mobility/functioning of the lower extremities	Activities of physical mobility, such as moving, walking, running, and cycling.
					5. Functioning of the upper extremities	Activities that require use of the upper extremity including shoulder, arm, and hand activities. Ability to make small/precise movements and grabbing things. For example: writing, buttoning, opening a jar.
					6. Self-care	Getting up, dressing, hygienic care (for example, bathe or shower yourself), eating independently, going to the toilet independently, and performing (household) chores.
		7. Social functioning/participation		Ability to take part in social roles & activities. Being able to join in with others.	8. Relationships	Establishing and maintaining relationships (friendships, family relationships, and at an older age love relationships). Contentment with relationships. Understanding others and their emotions, empathize with others).
					9. Participation	Participating in society, joining others, joining sport, joining games. Contentment with participation in social activities.
		10. Mental functioning		Overall evaluation of one’s mental health.	11. Anxiety/stress	Experienced symptoms of anxiety, feelings of panic, panic attacks, worry (about the future), tension/stress (due to feeling overwhelmed), nervousness, restlessness, compulsive thoughts, fretting, feeling threatened, fear of being abandoned/being alone, fear of hospital visits and medical procedures, fear of social interaction, fear of not being able to keep up in society/at school, fear of trusti…
					12. Depressive symptoms	Experienced depressive symptoms, negative mood (for example: sadness), suicidal thoughts.
					13. Anger/irritability	Experiences feelings of anger, frustration, irritability.
					14. Sensory over-responsivity	Sensitive to crowded environments, loud noise, lots of noise/language/questions, bright lights, strong smells, strong tastes and different textures of food and clothing.
					15. Sensory under-responsivity	Likes crowds, loud noises, strong flavors and crunchy foods. Fascinated by sensory stimuli (colors, textures, sounds). Processes stimuli from own body (e.g., pain) or environment (cold/heat) less well. Understimulated or bored by too little stimulation from the environment.
		16. Cognitive functioning		Paying attention/concentrating, quickly processing information, being flexible (accepting changing situations), remembering things. Cognitive decline/loss of cognitive abilities.
		Communication*			17. Expressive communication	Turning thoughts into words, stuttering, nonverbal communication (facial expressions, gestures, posture).
					18. Receptive communication	Understanding language.
		19. Sexual functioning		Sexual interest (for example: reduced/no interest or excessive interest), festishes, satisfaction with sexual functioning (for example: being able to have an orgasm). Sexual inappropriate behavior (for example: masturbating in inappropriate situations).
	Symptoms	20. Fatigue		Degree (intensity) of fatigue, low energy during the day, quickly tired after physical and/or cognitive activities, falling asleep during the day.
		21. Pain		Degree (intensity) of pain.	22. Pain interference	Consequences of pain on relevant aspects of one’s life. This includes the extent to which pain hinders engagement with social, cognitive, emotional, physical, and recreational activities.
		23. Sleep		Perceived quality of sleep, sleep-wake rhythm, falling asleep and sleeping through, being awake during the night, bedwetting, sleepwalking.
		24. Vision		Degree of poor vision.
		25. Hearing		Degree of poor hearing.
		26. Respiratory symptoms		Hyperventilation, difficulty breathing, coughing, pauses in breathing during sleep or during the day.
		27. Chewing and swallowing		Ability to swallow and/or chew well, excessive chewing, drooling.
		28. Itch		Degree (intensity) of itch.
		29. Gastrointestinal symptoms		Constipation, reflux, abdominal pain, nausea, vomiting, flatulence, burping.
	*Not counted as a unique PRO, as the PRO subdomains fully encompass the PRO domain
